# Supplementary material for: Strategies, Barriers, and Facilitators for Healthcare Professionals to Recommend HPV Vaccination: A Systematic Review
Source: Vaccines (Basel). 2025 Apr 12;13(4):402. doi: 10.3390/vaccines13040402 (PMC12031110; doi:10.3390/vaccines13040402)
Supplement: Supplementary file 1 [file vaccines-13-00402-s001.zip]

Archive with 1 entries (1 files):
- vaccines-3526206-supplementary.pdf
